# Supplementary material for: Modulation of cell differentiation and growth underlies the shift from bud protection to light capture in cauline leaves
Source: Plant Physiol. 2024 Aug 6;196(2):1214–30. doi: 10.1093/plphys/kiae408 (PMC11444300; doi:10.1093/plphys/kiae408)
Supplement: kiae408_Supplementary_Data [file kiae408_supplementary_data.zip]

Archive with 2 entries (2 files):
- kiae408_Supplementary_Data.pdf
- pp.00248.2024-s06.pdf
